# Supplementary material for: An Eco-Friendly Manner to Prepare Superwetting Melamine Sponges with Switchable Wettability for the Separation of Oil/Water Mixtures and Emulsions
Source: Polymers (Basel). 2024 Mar 3;16(5):693. doi: 10.3390/polym16050693 (PMC10934135; doi:10.3390/polym16050693)
Supplement: Supplementary file 1 [file polymers-16-00693-s001.zip]

Archive with 1 entries (1 files):
- polymers-2899057-supplementary.pdf
